# Supplementary material for: Subterranean Biodiversity on the Brink: Urgent Framework for Conserving the Densest Cave Region in South America
Source: Animals (Basel). 2025 Oct 3;15(19):2899. doi: 10.3390/ani15192899 (PMC12523527; doi:10.3390/ani15192899)
Supplement: Supplementary file 1 [file animals-15-02899-s001.zip › Table S1.xlsx]

## Sheet: Table S1
code	Caves	E	N	nTS	Score S	TbS	Score Troglo S	End	Score Troglo End	VuL	Score Vuln	PiC
0	Gruta do Éden	430385	7745796	79	1000	14	1000	2	500	5	1000	3500
1	Gruta do Cavalinho	416858	7754921	61	500	5	500	2	500	2	250	1750
2	Gruta do Brega	419440	7742101	90	1000	5	500	1	250	2	250	2000
3	Buraco dos Curiós	405422	7754463	77	1000	5	500	1	250	3	500	2250
4	Gruta Serra Azul	432506	7746827	60	500	5	500	1	250	4	1000	2250
5	Gruta Santuário	419288	7741837	86	1000	5	500	1	250	2	250	2000
6	Gruta Zizinho Beraldo	412946	7748869	75	1000	5	500	1	250	2	250	2000
7	Gruta do Isaias	431402	7747672	63	500	3	250	1	250	3	500	1500
8	Zé da Fazenda I	430282	7747508	64	500	4	250	1	250	3	500	1500
9	Gruta do Barreado II	410408	7750030	80	1000	2	100	1	250	1	100	1450
10	Loca dos Negros II (Seca)	431189	7740191	61	500	6	500	1	250	1	100	1350
11	Gruta Fazenda Amargoso	438165	7744379	70	500	3	250	1	250	2	250	1250
12	Gruta Cazanga	437762	7757246	41	250	3	250	1	250	3	500	1250
13	Gruta Cinderela	437375	7739032	39	250	4	250	1	250	2	250	1000
14	Gruta do Zé Serafim	431477	7742570	50	250	1	100	1	250	2	250	850
15	Gruta Quimvale I	417857	7755394	54	250	2	100	1	250	2	250	850
16	Gruta Helinho II	411563	7754165	55	250	2	100	1	250	2	250	850
17	Gruta do Vicente Amargoso	434669	7745430	30	100	3	250	1	250	2	250	850
18	Gruta da Paca	431269	7735945	37	250	2	100	1	250	1	100	700
19	C3 Bocaininha	436456	7755265	48	250	1	100	1	250	1	100	700
20	Gruta Paranoá	430179	7747978	85	1000	3	250	0	0	3	500	1750
21	Gruta das Cerâmicas	437654	7743665	77	1000	3	250	0	0	2	250	1500
22	Loca D’água (Sumidouro)	427723	7741487	93	1000	3	250	0	0	2	250	1500
23	Gruta Marinheiros	415199	7743997	92	1000	4	250	0	0	1	100	1350
24	Gruta Olhos D'Água	428521	7753886	76	1000	2	100	0	0	2	250	1350
25	Gruta da Vila Corumbá	436135	7751736	55	250	0	0	0	0	5	1000	1250
26	Gruta Branca	437695	7756891	58	500	1	100	0	0	3	500	1100
27	Gruta Água Limpa II	431977	7738359	56	500	3	250	0	0	2	250	1000
28	Gruta dos Milagres	409837	7750281	71	500	4	250	0	0	1	100	850
29	Gruta Dimas II	430973	7736687	56	500	2	100	0	0	2	250	850
30	Gruta Agua Limpa I	431895	7738362	57	500	1	100	0	0	2	250	850
31	Gruta do Helinho I	411625	7754026	58	500	1	100	0	0	2	250	850
32	Gruta Lenticular	417764	7755408	58	500	2	100	0	0	2	250	850
33	Gruta da Ponte Velha I	427957	7742383	61	500	2	100	0	0	2	250	850
34	Gruta do Sr. Francisco	429631	7747279	49	250	2	100	0	0	3	500	850
35	Gruta do Coelho	428537	7742497	57	500	0	0	0	0	2	250	750
36	Gruta Ninfeta de Cima	435743	7750833	62	500	0	0	0	0	2	250	750
37	Gruta do Sumidouro	416440	7743045	63	500	0	0	0	0	2	250	750
38	Gruta do Liveirinho	417349	7755344	65	500	0	0	0	0	2	250	750
39	Gruta do Dimas I	431006	7736768	47	250	3	250	0	0	2	250	750
40	Gruta do Zé Erpídio	429200	7742394	54	250	3	250	0	0	2	250	750
41	Gruta Sarmento	430113	7746668	53	250	0	0	0	0	3	500	750
42	Gruta Cristais	433938	7741330	56	500	2	100	0	0	1	100	700
43	Gruta do Físico	430161	7743997	60	500	1	100	0	0	1	100	700
44	Gruta dos Fornos I	430522	7757622	66	500	2	100	0	0	1	100	700
45	Gruta do Tio Rafa II	430652	7742655	71	500	1	100	0	0	1	100	700
46	Loca dos Negros I (Água)	431189	7740191	72	500	1	100	0	0	1	100	700
47	Gruta Zé da Fazenda II	430575	7747052	36	100	1	100	0	0	3	500	700
48	Gruta da Fumaça II	415020	7753098	38	250	3	250	0	0	1	100	600
49	Gruta do Cornélio II	430035	7754881	39	250	3	250	0	0	1	100	600
50	Gruta do Capoeirão	418318	7750656	37	250	1	100	0	0	2	250	600
51	Gruta dos Coqueiros	410891	7755902	37	250	1	100	0	0	2	250	600
52	Gruta do Café	431201	7740963	39	250	1	100	0	0	2	250	600
53	Gruta do Albano	429612	7743143	39	250	2	100	0	0	2	250	600
54	Gruta do Tio Ferreira	425996	7754088	45	250	1	100	0	0	2	250	600
55	Gruta Macacos I	429872	7743320	47	250	1	100	0	0	2	250	600
56	Gruta do Grande Salão	439302	7743945	47	250	2	100	0	0	2	250	600
57	Sistema Conchas	431163	7740944	48	250	1	100	0	0	2	250	600
58	Toca Bicho Desconhecido	438421	7743519	52	250	1	100	0	0	2	250	600
59	Gruta Macacos III	429898	7743236	54	250	1	100	0	0	2	250	600
60	Gruta da Guela	417829	7755393	38	250	0	0	0	0	2	250	500
61	Gruta do Teto Alto	429072	7742215	40	250	0	0	0	0	2	250	500
62	Gruta Tamafi I	429005	7744693	40	250	0	0	0	0	2	250	500
63	Gruta Tamafi II	429131	7744649	42	250	0	0	0	0	2	250	500
64	Sistema Aranha Gigante	438615	7743952	43	250	0	0	0	0	2	250	500
65	Gruta do Paleopiso	438521	7743529	45	250	0	0	0	0	2	250	500
66	Gruta do Zé Colméia	437762	7757246	52	250	0	0	0	0	2	250	500
67	Gruta do Zé Serafim III	434170	7742656	53	250	0	0	0	0	2	250	500
68	Gruta Macacos II	429836	7743318	53	250	0	0	0	0	2	250	500
69	Gruta Terra Amarela I	418066	7753291	53	250	0	0	0	0	2	250	500
70	Gruta São Lourenço I	427815	7752267	55	250	0	0	0	0	2	250	500
71	Gruta do Cornélio I	430113	7754926	38	250	1	100	0	0	1	100	450
72	Gruta da Fumaça III	414936	7752938	39	250	1	100	0	0	1	100	450
73	Loca dos Negros III	431189	7740191	40	250	2	100	0	0	1	100	450
74	Gruta Duas Bocas	429227	7747707	42	250	2	100	0	0	1	100	450
75	Gruta do Tio Rafa I	430652	7742655	55	250	1	100	0	0	1	100	450
76	Gruta Dolina dos Angicos	429180	7742073	28	100	1	100	0	0	2	250	450
77	Gruta da Água Limpa III	431895	7738362	29	100	1	100	0	0	2	250	450
78	Loca D’água (Ressurgência)	427810	7741447	29	100	1	100	0	0	2	250	450
79	Gruta da Índia	432091	7737024	34	100	1	100	0	0	2	250	450
80	C6 Bocaininha	436427	7755326	41	250	0	0	0	0	1	100	350
81	C7 Bocaininha	435876	7755324	42	250	0	0	0	0	1	100	350
82	Gruta do Zé Geraldão	432220	7755871	44	250	0	0	0	0	1	100	350
83	Gruta do Cornélio III	430076	7755100	46	250	0	0	0	0	1	100	350
84	Gruta do Mastodonte	434127	7741224	46	250	0	0	0	0	1	100	350
85	Gruta do Veado	426440	7746994	49	250	0	0	0	0	1	100	350
86	Loca Feia	434427	7741372	49	250	0	0	0	0	1	100	350
87	Gruta da Ponte Velha II	428187	7742652	22	100	0	0	0	0	2	250	350
88	Gruta Terra Amarela II	418161	7753270	25	100	0	0	0	0	2	250	350
89	Gruta do Tronco	438441	7743739	26	100	0	0	0	0	2	250	350
90	Gruta Asa de Maripopsa	437963	7743817	27	100	0	0	0	0	2	250	350
91	Gruta Sumidouro do Lixo	416490	7742857	28	100	0	0	0	0	2	250	350
92	Gruta Ninfeta de Baixo	435822	7751014	29	100	0	0	0	0	2	250	350
93	Gruta da Mineração	435839	7751024	35	100	0	0	0	0	2	250	350
94	Gruta do Zé Serafim II	434145	7742921	35	100	0	0	0	0	2	250	350
95	Gruta Ninfeta III	435794	7751001	36	100	0	0	0	0	2	250	350
96	Gruta da Manada I	429668	7747164	21	100	1	100	0	0	1	100	300
97	C1 Bocaininha	436050	7755294	25	100	1	100	0	0	1	100	300
98	Gruta Dico Ramiro	414145	7753253	27	100	2	100	0	0	1	100	300
99	C4 Bocaininha	436427	7755326	17	100	0	0	0	0	1	100	200
100	C8 Bocaininha	435673	7755477	20	100	0	0	0	0	1	100	200
101	Gruta Timboré II	430768	7743220	27	100	0	0	0	0	1	100	200
102	Gruta do Cornélio IV	430077	7755137	29	100	0	0	0	0	1	100	200
103	Gruta Timboré I	430768	7743220	32	100	0	0	0	0	1	100	200
104	Abismo da Manada II	429662	7747175	36	100	0	0	0	0	1	100	200
